# Supplementary material for: NIR Spectrometric Approach for Geographical Origin Identification and Taste Related Compounds Content Prediction of Lushan Yunwu Tea
Source: Foods. 2022 Sep 23;11(19):2976. doi: 10.3390/foods11192976 (PMC9563823; doi:10.3390/foods11192976)
Supplement: Supplementary file 1 [file foods-11-02976-s001.zip]

Archive with 1 entries (1 files):
- foods-1920899-supplementary.pdf
